# Supplementary material for: Lipid–Protein Interactions in Niemann–Pick Type C Disease: Insights from Molecular Modeling
Source: Int J Mol Sci. 2019 Feb 7;20(3):717. doi: 10.3390/ijms20030717 (PMC6387118; doi:10.3390/ijms20030717)
Supplement: Supplementary file 1 [file ijms-20-00717-s001.zip]

Archive with 2 entries (2 files):
- ijms-437724-supp figures.pdf
- ijms-437724-supp table.pdf
